# Supplementary material for: Cerebral Activations Related to Audition-Driven Performance Imagery in Professional Musicians
Source: PLoS One. 2014 Apr 8;9(4):e93681. doi: 10.1371/journal.pone.0093681 (PMC3979724; doi:10.1371/journal.pone.0093681)
Supplement: Sound S1 — Recordings of the new composed music. (ZIP) [file pone.0093681.s006.zip]

Archive with 24 entries (24 files):
- UNFAMILIAR_24.wav
- UNFAMILIAR_1.wav
- UNFAMILIAR_2.wav
- UNFAMILIAR_3.wav
- UNFAMILIAR_4.wav
- UNFAMILIAR_5.wav
- UNFAMILIAR_6.wav
- UNFAMILIAR_7.wav
- UNFAMILIAR_8.wav
- UNFAMILIAR_9.wav
- UNFAMILIAR_10.wav
- UNFAMILIAR_11.wav
- UNFAMILIAR_12.wav
- UNFAMILIAR_13.wav
- UNFAMILIAR_14.wav
- UNFAMILIAR_15.wav
- UNFAMILIAR_16.wav
- UNFAMILIAR_17.wav
- UNFAMILIAR_18.wav
- UNFAMILIAR_19.wav
- UNFAMILIAR_20.wav
- UNFAMILIAR_21.wav
- UNFAMILIAR_22.wav
- UNFAMILIAR_23.wav
